# Supplementary material for: Oxalisxishuiensis (Oxalidaceae), a new species from Danxia landforms in Guizhou, China
Source: PhytoKeys. 2024 Mar 27;239:267–73. doi: 10.3897/phytokeys.239.119046 (PMC10992993; doi:10.3897/phytokeys.239.119046)
Supplement: XML Treatment for Oxalis xishuiensis [file phytokeys.239.119046-treatment1.xml]

<!DOCTYPE tp:taxon-treatment
  PUBLIC "-//TaxonX//DTD Taxonomic Treatment Publishing DTD v0 20100105//EN" "tax-treatment-NSO.dtd">
<tp:taxon-treatment xmlns:tp="http://www.plazi.org/taxpub"><tp:treatment-meta><kwd-group><label>Taxon classification</label><kwd>
              <named-content content-type="kingdom">Plantae</named-content>
            </kwd><kwd>
              <named-content content-type="order">Oxalidales</named-content>
            </kwd><kwd>
              <named-content content-type="family">Oxalidaceae</named-content>
            </kwd></kwd-group><mixed-citation publication-type="journal"><person-group><name><surname>Yang</surname><given-names>Yan-Bing</given-names></name><name><surname>Li</surname><given-names>He</given-names></name><name><surname>An</surname><given-names>Ming-Tai</given-names></name><name><surname>Huang</surname><given-names>Lang</given-names></name><name><surname>Hu</surname><given-names>Guo-Xiong</given-names></name><name><surname>Yang</surname><given-names>Cheng-Hua</given-names></name><name><surname>Dai</surname><given-names>Zheng-Xian</given-names></name></person-group><article-title><italic><tp:taxon-name><tp:taxon-name-part taxon-name-part-type="genus" reg="Oxalis">Oxalis</tp:taxon-name-part><tp:taxon-name-part taxon-name-part-type="species" reg="xishuiensis">xishuiensis</tp:taxon-name-part></tp:taxon-name></italic> (<tp:taxon-name><tp:taxon-name-part taxon-name-part-type="family">Oxalidaceae</tp:taxon-name-part></tp:taxon-name>), a new species from Danxia landforms in Guizhou, China</article-title><source>PhytoKeys</source><day>27</day><month>03</month><year>2024</year><volume>239</volume><fpage>267</fpage><lpage>273</lpage><pub-id pub-id-type="doi">10.3897/phytokeys.239.119046</pub-id></mixed-citation></tp:treatment-meta><tp:nomenclature><tp:taxon-name>
            <object-id xmlns:xlink="http://www.w3.org/1999/xlink" content-type="arpha" xlink:type="simple">A0D39500-2473-5BBB-B214-E6F488D93FC6</object-id>
            <tp:taxon-name-part taxon-name-part-type="genus" reg="Oxalis">Oxalis</tp:taxon-name-part>
            <tp:taxon-name-part taxon-name-part-type="species" reg="xishuiensis">xishuiensis</tp:taxon-name-part>
            <object-id xmlns:xlink="http://www.w3.org/1999/xlink" content-type="ipni" xlink:type="simple">urn:lsid:ipni.org:names:77339170-1</object-id>
          </tp:taxon-name><tp:taxon-authority>Y.B. Yang, M.T. An &amp; H. Li</tp:taxon-authority><tp:taxon-status xmlns:xlink="http://www.w3.org/1999/xlink" xlink:type="simple">sp. nov.</tp:taxon-status><xref ref-type="fig" rid="F1">Figs 1</xref><xref ref-type="fig" rid="F2">, 2</xref></tp:nomenclature><tp:treatment-sec sec-type="material" id="SECID0EDKAC"><title>Type.</title><p>China. Guizhou Province, Xishui County, Xishui National Nature Reserve, <named-content xmlns:xlink="http://www.w3.org/1999/xlink" content-type="dwc:verbatimCoordinates" xlink:type="simple"><named-content content-type="geo-json" specific-use="{&#34;type&#34;:&#34;Point&#34;,&#34;coordinates&#34;:[105.892222,28.140278]}" id="NCID0EMKAC" xlink:type="simple">28°8'25"N, 105°53'32"E</named-content></named-content>, alt. 1200 m, 10 November 2022, xs2022103 (holotype: GF, isotypes: GZAC).</p><fig id="F1" position="float" orientation="portrait"><object-id xmlns:xlink="http://www.w3.org/1999/xlink" content-type="doi" xlink:type="simple">10.3897/phytokeys.239.119046.figure1</object-id><object-id xmlns:xlink="http://www.w3.org/1999/xlink" content-type="arpha" xlink:type="simple">9B958C35-CD8D-56DC-B785-5144BCC7C946</object-id><label>Figure 1.</label><caption><p><italic><tp:taxon-name><tp:taxon-name-part taxon-name-part-type="genus" reg="Oxalis">Oxalis</tp:taxon-name-part><tp:taxon-name-part taxon-name-part-type="species" reg="xishuiensis">xishuiensis</tp:taxon-name-part></tp:taxon-name></italic> Y.B. Yang, M.T. An &amp; H. Li <bold>A, B</bold> habitat <bold>C</bold> plants <bold>D</bold> rhizome <bold>E</bold> upper surface of leaves <bold>F</bold> lower surface of leaves <bold>G</bold> flowering plant <bold>H</bold> lateral view of the flower <bold>I</bold> frontal view of the flower <bold>J</bold> dissected flower <bold>K</bold> bract <bold>L</bold> capsule <bold>M</bold> seeds.</p></caption><graphic xmlns:xlink="http://www.w3.org/1999/xlink" xlink:href="phytokeys-239-267_article-119046__-g001.jpg" position="float" orientation="portrait" xlink:type="simple" id="oo_1010993.jpg"><uri content-type="original_file" xlink:type="simple">https://binary.pensoft.net/fig/1010993</uri></graphic></fig></tp:treatment-sec><tp:treatment-sec sec-type="diagnosis" id="SECID0EBMAC"><title>Diagnosis.</title><p>The new species is most morphologically similar to <italic><tp:taxon-name><tp:taxon-name-part taxon-name-part-type="genus" reg="Oxalis">Oxalis</tp:taxon-name-part><tp:taxon-name-part taxon-name-part-type="species" reg="wulingensis">wulingensis</tp:taxon-name-part></tp:taxon-name></italic>, but differs from the latter by its leaf blade ca. as long as wide, obliquely obcordate lateral leaflets (vs. long obtriangular), shorter peduncle (ca. 3–4 cm long, shorter than leaves vs. 10–12 cm long, longer than leaves), longer capsule (1.2–1.5 cm long vs. 0.5–0.7 cm long) and alveolate seeds (vs. only with longitudinally ridge).</p><fig id="F2" position="float" orientation="portrait"><object-id xmlns:xlink="http://www.w3.org/1999/xlink" content-type="doi" xlink:type="simple">10.3897/phytokeys.239.119046.figure2</object-id><object-id xmlns:xlink="http://www.w3.org/1999/xlink" content-type="arpha" xlink:type="simple">2643DFCD-61DA-575B-B093-4057F51528D2</object-id><label>Figure 2.</label><caption><p><italic><tp:taxon-name><tp:taxon-name-part taxon-name-part-type="genus" reg="Oxalis">Oxalis</tp:taxon-name-part><tp:taxon-name-part taxon-name-part-type="species" reg="xishuiensis">xishuiensis</tp:taxon-name-part></tp:taxon-name></italic> Y.B. Yang, M.T. An &amp; H. Li <bold>A</bold> habit <bold>B</bold> lower surface of leaves <bold>C</bold> upper surface of leaves <bold>D</bold> lateral view of the flower <bold>E</bold> frontal view of the flower <bold>F</bold> petals <bold>G</bold> stamens <bold>H</bold> chasmogamous capsule <bold>I</bold> cleistogamous capsule <bold>J</bold> seeds.</p></caption><graphic xmlns:xlink="http://www.w3.org/1999/xlink" xlink:href="phytokeys-239-267_article-119046__-g002.jpg" position="float" orientation="portrait" xlink:type="simple" id="oo_1010994.jpg"><uri content-type="original_file" xlink:type="simple">https://binary.pensoft.net/fig/1010994</uri></graphic></fig></tp:treatment-sec><tp:treatment-sec sec-type="description" id="SECID0E5NAC"><title>Description.</title><p>Perennial herbs, 8–15 cm tall; rhizome creeping underground, densely covered by dark brown, scale-like remains of leaf bases, ca. 1 cm thick including scales; scales pilose. Leaves radical, 3-foliolate, the two lateral leaflets arranged at about 180° angle; petioles 4.5–8 cm long, densely covered with white, pubescent over their entire length; lateral leaflets blades obliquely obcordate, 1.4–2.1 × 1.3–2 cm; middle leaflet blades obcordate, 2–3.1 × 1.9–3 cm; leaflets blades adaxially light green to green, abaxially pale green, purple when young; both surfaces white pubescent or adaxially glabrous, apex broadly emarginate, base cuneiform, lobe apices obtuse. Flowers solitary, nodding; peduncles ca. 3–4 cm long, shorter than leaves at flowering time, peduncle much longer than petioles due to pedicel extension at maturity of capsule; bracts at middle of flowering stalk, triangular, ca. 4 mm long, apex bifid with dense trichomes along mid-vein and margins; sepal oblong, ca. 7 × 3 mm, green, surface and margins with some hairs, persistent; petals pink with lilac veins and a yellow patch at base, oblong, ca. 2 × 1 cm, apex obtuse or irregularly denticulate; stamens 10, alternately long and short, the longer ones ca. 1.8 cm, the shorter ones ca. 1.4 cm, all basally connate, filaments purple-red, glabrous, anthers white; pistil ca. 2.1 cm long; ovary glabrous, locules 5, each with a single ovule, styles 5, slender, stigma linear. Capsule erect, cleistogamous capsule with persistent calyx, ovoid to oblong 1.2–1.5 × 0.4–0.5 cm, with five alar ridges; seeds ovoid, ca. 3 × 2 mm, with longitudinally ridge and alveolate on surfaces, dark brown when dry.</p></tp:treatment-sec><tp:treatment-sec sec-type="distribution" id="SECID0EDOAC"><title>Distribution and habitat.</title><p><italic><tp:taxon-name><tp:taxon-name-part taxon-name-part-type="genus" reg="Oxalis">Oxalis</tp:taxon-name-part><tp:taxon-name-part taxon-name-part-type="species" reg="xishuiensis">xishuiensis</tp:taxon-name-part></tp:taxon-name></italic> is currently only known from Danxia landforms hills in the Xishui National Nature Reserve, Xishui County, Guizhou Province, south-western China. It grows on humid slopes in purple sand shale under the evergreen broad-leaved forest, at an altitude of 1200 m, along with <italic><tp:taxon-name><tp:taxon-name-part taxon-name-part-type="genus" reg="Marchantia">Marchantia</tp:taxon-name-part><tp:taxon-name-part taxon-name-part-type="species" reg="polymorpha">polymorpha</tp:taxon-name-part></tp:taxon-name></italic> L., <italic><tp:taxon-name><tp:taxon-name-part taxon-name-part-type="genus" reg="Pteris">Pteris</tp:taxon-name-part><tp:taxon-name-part taxon-name-part-type="species" reg="cretica">cretica</tp:taxon-name-part></tp:taxon-name></italic> L., <italic><tp:taxon-name><tp:taxon-name-part taxon-name-part-type="genus" reg="Metathelypteris">Metathelypteris</tp:taxon-name-part><tp:taxon-name-part taxon-name-part-type="species" reg="laxa">laxa</tp:taxon-name-part></tp:taxon-name></italic> (Franch. &amp; Sav.) Ching, <italic><tp:taxon-name><tp:taxon-name-part taxon-name-part-type="genus" reg="Trigonotis">Trigonotis</tp:taxon-name-part><tp:taxon-name-part taxon-name-part-type="species" reg="omeiensis">omeiensis</tp:taxon-name-part></tp:taxon-name></italic> Matsuda, <italic><tp:taxon-name><tp:taxon-name-part taxon-name-part-type="genus" reg="Saxifraga">Saxifraga</tp:taxon-name-part><tp:taxon-name-part taxon-name-part-type="species" reg="stolonifera">stolonifera</tp:taxon-name-part></tp:taxon-name></italic> Curtis, <italic><tp:taxon-name><tp:taxon-name-part taxon-name-part-type="genus" reg="Carex">Carex</tp:taxon-name-part><tp:taxon-name-part taxon-name-part-type="species" reg="baccans">baccans</tp:taxon-name-part></tp:taxon-name></italic> Nees and <italic><tp:taxon-name><tp:taxon-name-part taxon-name-part-type="genus" reg="Lysimachia">Lysimachia</tp:taxon-name-part><tp:taxon-name-part taxon-name-part-type="species" reg="paridiformis">paridiformis</tp:taxon-name-part></tp:taxon-name></italic> Franch.</p></tp:treatment-sec><tp:treatment-sec sec-type="phenology" id="SECID0ECBAE"><title>Phenology.</title><p>Chasmogamous flowers from February to March; Cleistogamous flowers from May to June. Fruiting from February to July.</p></tp:treatment-sec><tp:treatment-sec sec-type="etymology" id="SECID0EHBAE"><title>Etymology.</title><p>The species epithet, <italic>xishuiensis</italic>, refers to the type locality of the new species.</p></tp:treatment-sec><tp:treatment-sec sec-type="Vernacular name" id="SECID0EPBAE"><title>Vernacular name.</title><p>习水酢浆草 (xí shuǐ cù jiāng cǎo)</p></tp:treatment-sec><tp:treatment-sec sec-type="conservation status" id="SECID0EUBAE"><title>Conservation status.</title><p>Currently, only one population of the new species with approximately 60 individuals has been found. Danxia landforms are widely distributed in this area, so we speculate that there may be other populations of this new species. Due to insufficient field investigations, the natural range of this species in the wild is unclear. According to the IUCN Red List Categories and Criteria (<xref ref-type="bibr" rid="B4">IUCN 2022</xref>), we recommend this species placement in the ‘Data Deficient’ (<abbrev xmlns:xlink="http://www.w3.org/1999/xlink" xlink:title="Data Deficient" id="ABBRID0E5BAE" xlink:type="simple">DD</abbrev>).</p></tp:treatment-sec><ref-list><ref id="B4"><mixed-citation xmlns:xlink="http://www.w3.org/1999/xlink" xlink:type="simple">IUCN (<year>2022</year>) Guidelines for using the IUCN Red List categories and criteria, version 14. Prepared by the Standards and Petitions Committee. <ext-link xlink:type="simple" ext-link-type="uri" xlink:href="https://www.iucnredlist.org/resources/redlistguidelines">https://www.iucnredlist.org/resources/redlistguidelines</ext-link> [Accessed 28 October 2023]</mixed-citation></ref></ref-list></tp:taxon-treatment>
